# Supplementary material for: Electrochemical Performance of TiNb2O7 Nanofibers for Lithium-Ion Battery Anodes Using Flame-Retardant Electrolytes
Source: Materials (Basel). 2026 Apr 29;19(9):1840. doi: 10.3390/ma19091840 (PMC13165023; doi:10.3390/ma19091840)
Supplement: Supplementary file 1 [file materials-19-01840-s001.zip]

Archive with 1 entries (1 files):
- materials-4259451-supplementary.pdf
